# Supplementary material for: Breath rate of passerines across an urbanization gradient supports the pace‐of‐life hypothesis and suggests diet‐mediated responses to handling stress
Source: Ecol Evol. 2018 Aug 29;8(18):9526–35. doi: 10.1002/ece3.4460 (PMC6194294; doi:10.1002/ece3.4460)
Supplement: Supplementary file 2 [file ECE3-8-9526-s002.xlsx]

## Sheet: 工作表1
Appendix 2: Mean standardized breathing rate and body mass (g) of our study species. Information on diet, habitat, elevation and migratory status is also provided. We used BR from individuals in the location that a species had the largest numbers (at least two individuals), and excluded the rest of individuals of that species in other locations. We marked in bold the data used to compute species …
Location	Species-Latin	Species-English	N	Mean STD BR	Mean mass (g)	Habitat	Elevation	Diet	Migratory status
Long Shan NR	Aegithalos concinnus	Black-throated Tit	3	1.49862	5.2	Natural	113	Insectivore	Resident
Long Shan NR	Alcippe morrisonia	Grey-cheeked Fulvetta	12	-0.887197	15.6	Natural	113	Insectivore	Resident
Long Shan NR	Cettia fortipes	Brownish-flanked Bushwarbler	4	-1.49295	9	Natural	113	Insectivore	Resident
Long Shan NR	Emberiza tristrami	Tristram's Bunting	3	2.62367	18.6	Natural	113	Herbivore	Migrant
Long Shan NR	Ficedula hyperythra	Snowy-browed Flycatcher	2	-1.17646	13.1	Natural	113	Insectivore	Resident
Long Shan NR	Garrulax canorus	Chinese Hwamei	8	-0.566128	51.7	Natural	113	Insectivore	Resident
Long Shan NR	Lonchura striata	White-rumped Munia	6	0.120054	9.6	Natural	113	Herbivore	Resident
Long Shan NR	Orthotomus sutorius	Common Tailorbird	2	17.5211	8.4	Natural	113	Insectivore	Resident
Long Shan NR	Paradoxornis webbianus	Vinous-throated Parrotbill	2	2.76532	9.3	Natural	113	Herbivore	Resident
Long Shan NR	Parus major	Great Tit	3	-1.9805	14	Natural	113	Omnivore	Resident
Long Shan NR	Phylloscopus borealis	Arctic Warbler	3	2.07632	9.1	Natural	113	Insectivore	Migrant
Long Shan NR	Pomatorhinus ruficollis	Streak-breasted Scimitar-babbler	7	-1.56265	25.4	Natural	113	Insectivore	Resident
Long Shan NR	Pycnonotus jocosus	Red-whiskered Bulbul	2	3.79794	30.7	Natural	113	Omnivore	Resident
Long Shan NR	Rhipidura albicollis	White-throated Fantail	3	-0.874686	11.6	Natural	113	Insectivore	Resident
Long Shan NR	Stachyridopsis ruficeps	Rufous-capped Babbler	25	-0.697703	9.8	Natural	113	Insectivore	Resident
Long Shan NR	Zosterops japonicus	Japanese-Whiteeye	4	-2.87552	8.2	Natural	113	Herbivore	Resident
Damingshan NR	Alcippe morrisonia	Grey-cheeked Fulvetta	21	-0.138687	15	Natural	1243	Insectivore	Resident
Damingshan NR	Cinclidium leucurum	White-tailed Robin	4	-1.17164	26.7	Natural	1243	Insectivore	Resident
Damingshan NR	Ixos mcclellandii	Mountain Bulbul	3	-8.64566	37.3	Natural	1243	Omnivore	Resident
Damingshan NR	Leiothrix lutea	Red-billed Leiothrix	29	-0.133957	21.3	Natural	1243	Insectivore	Resident
Damingshan NR	Parus spilonotus	Yellow-cheeked Tit	2	-0.321691	17.4	Natural	1243	Insectivore	Resident
Damingshan NR	Phylloscopus reguloides	Southern Blyth's Leaf-warbler	7	1.41492	7.4	Natural	1243	Insectivore	Resident
Damingshan NR	Pomatorhinus ruficollis	Streak-breasted Scimitar-babbler	6	-1.41665	28.9	Natural	1243	Insectivore	Resident
Damingshan NR	Stachyridopsis ruficeps	Rufous-capped Babbler	20	-0.0175344	9.7	Natural	1243	Insectivore	Resident
Yao Jia Ping NR	Abroscopus schisticeps	Black-faced Warbler	19	0.730177	4.9	Natural	2377	Insectivore	Resident
Yao Jia Ping NR	Aethopyga nipalensis	Green-tailed Sunbird	36	0.55789	6.4	Natural	2377	Omnivore	Resident
Yao Jia Ping NR	Alcippe castaneceps	Rufous-winged Fulvetta	17	-0.931364	9.92	Natural	2377	Insectivore	Resident
Yao Jia Ping NR	Alcippe manipurensis	Streak-throated Fulvetta	2	4.61562	8.1	Natural	2377	Insectivore	Resident
Yao Jia Ping NR	Alcippe morrisonia	Grey-cheeked Fulvetta	33	-0.430449	14.5	Natural	2377	Insectivore	Resident
Yao Jia Ping NR	Carpodacus rhodopeplus	Spot-winged Rosefinch	2	-1.6841	33.71	Natural	2377	Herbivore	Resident
Yao Jia Ping NR	Garrulax erythrocephalus	Chestnut-crowned Laughingthrush	3	-7.26912	80.1	Natural	2377	Insectivore	Resident
Yao Jia Ping NR	Heterophasia pulchella	Beautiful Sibia	8	-2.51148	40.6	Natural	2377	Insectivore	Resident
Yao Jia Ping NR	Ixos mcclellandii	Mountain Bulbul	2	-8.42559	39.57	Natural	2377	Omnivore	Resident
Yao Jia Ping NR	Leiothrix lutea	Red-billed Leiothrix	43	-0.157101	20.4	Natural	2377	Insectivore	Resident
Yao Jia Ping NR	Minla strigula	Chestnut-tailed Minla	7	-2.64989	18.42	Natural	2377	Insectivore	Resident
Yao Jia Ping NR	Paradoxornis nipalensis	Black-throated Parrotbill	6	-0.0167555	5.52	Natural	2377	Herbivore	Resident
Yao Jia Ping NR	Phylloscopus maculipennis	Ashy-throated Warbler	7	2.69433	4.5	Natural	2377	Insectivore	Resident
Yao Jia Ping NR	Stachyridopsis ruficeps	Rufous-capped Babbler	16		8	Natural	2377	Insectivore	Resident
Yao Jia Ping NR	Tarsiger cyanurus	Orange-flanked Bush-robin	9	0.372105	12.6	Natural	2377	Insectivore	Migrant
Gao Feng Forest	Alcippe morrisonia	Grey-cheeked Fulvetta	3	-3.58854	14.6	Rural	234	Insectivore	Resident
Gao Feng Forest	Dicaeum cruentatum	Scarlet-backed Flowerpecker	2	6.29489	6.1	Rural	234	Herbivore	Resident
Gao Feng Forest	Hemixos castanonotus	Chestnut Bulbul	2	-10.3816	34.7	Rural	234	Omnivore	Resident
Gao Feng Forest	Leiothrix lutea	Red-billed Leiothrix	2	4.28766	19	Rural	234	Insectivore	Resident
Gao Feng Forest	Nectarinia jugularis	Olive-backed Sunbird	2	9.69551	5.4	Rural	234	Herbivore	Resident
Gao Feng Forest	Orthotomus sutorius	Common Tailorbird	9	3.80615	9.2	Rural	234	Insectivore	Resident
Gao Feng Forest	Parus major	Great Tit	11	-1.51055	13.6	Rural	234	Omnivore	Resident
Gao Feng Forest	Pomatorhinus ruficollis	Streak-breasted Scimitar-babbler	3	-7.12926	25	Rural	234	Insectivore	Resident
Gao Feng Forest	Pycnonotus jocosus	Red-whiskered Bulbul	31	0.523074	32.3	Rural	234	Omnivore	Resident
Gao Feng Forest	Pycnonotus sinensis	Light-vented Bulbul	4	2.23234	30	Rural	234	Omnivore	Resident
Gao Feng Forest	Stachyridopsis ruficeps	Rufous-capped Babbler	13	-0.110687	10.5	Rural	234	Insectivore	Resident
Gao Feng Forest	Tarsiger cyanurus	Orange-flanked Bush Robin	2	3.84129	15.1	Rural	234	Insectivore	Migrant
Gao Feng Forest	Zosterops japonicus	Japanese White-eye	3	-0.71506	9.2	Rural	234	Herbivore	Resident
Sai Ge Valley	Chrysomma sinense	Yellow-eyed Babbler	3	-0.00587772	20.6	Rural	734	Insectivore	Resident
Sai Ge Valley	Emberiza aureola	Yellow-breasted Bunting	6	1.51422	19.1	Rural	734	Herbivore	Migrant
Sai Ge Valley	Emberiza pusilla	Little-Bunting	3	0.205968	13.1	Rural	734	Herbivore	Migrant
Sai Ge Valley	Emberiza spodocephala	Black-faced Bunting	2	0.162835	19.1	Rural	734	Insectivore	Migrant
Sai Ge Valley	Ficedula tricolor	Slaty-blue Flycatcher	2	-2.11037	6.35	Rural	734	Insectivore	Resident
Sai Ge Valley	Lonchura punctulata	Scaly-breasted Munia	41	0.356909	12.3	Rural	734	Herbivore	Resident
Sai Ge Valley	Luscinia calliope	Siberian Rubythroat	5	0.223442	23.2	Rural	734	Insectivore	Migrant
Sai Ge Valley	Niltava macgrigoriae	Small Niltava	2	-0.490631	11.9	Rural	734	Insectivore	Resident
Sai Ge Valley	Orthotomus sutorius	Common Tailorbird	10	0.760458	7.5	Rural	734	Insectivore	Resident
Sai Ge Valley	Pellorneum ruficeps	Puff-throated Babbler	2	-6.79954	29.06	Rural	734	Insectivore	Resident
Sai Ge Valley	Phylloscopus fuscatus	Dusky Warbler	2	2.18299	9.55	Rural	734	Insectivore	Migrant
Sai Ge Valley	Prinia inornata	Plain Prinia	3	2.33136	8.2	Rural	734	Insectivore	Resident
Sai Ge Valley	Pycnonotus cafer	Red-vented Bulbul	8	-0.262713	41	Rural	734	Omnivore	Resident
Sai Ge Valley	Pycnonotus jocosus	Red-whiskered Bulbul	7	-1.81133	35.6	Rural	734	Omnivore	Resident
Sai Ge Valley	Timalia pileata	Chestnut-capped Babbler	4	1.77827	18.4	Rural	734	Insectivore	Resident
Lu Zhang	Aegithalos concinnus	Black-throated Tit	17	0.59953	6.01	Rural	1781	Insectivore	Resident
Lu Zhang	Alcippe dubia	Rusty-capped Fulvetta	2	-1.66448	14.9	Rural	1781	Insectivore	Resident
Lu Zhang	Chelidorhynx hypoxantha	Yellow-bellied Fantail	2	2.67944	5.5	Rural	1781	Insectivore	Resident
Lu Zhang	Phoenicurus auroreus	Daurian Redstart	2	-1.62312	17.44	Rural	1781	Insectivore	Migrant
Lu Zhang	Phylloscopus proregulus	Lemon-rumped Warbler	4	-0.325943	4.57	Rural	1781	Insectivore	Migrant
Lu Zhang	Phylloscopus pulcher	Buff-barred Warbler	4	-2.35938	5.89	Rural	1781	Insectivore	Resident
Lu Zhang	Phylloscopus reguloides	Southern Blyth's Leaf-warbler	5	0.295948	6.3	Rural	1781	Insectivore	Resident
Lu Zhang	Phylloscopus yunnanensis	Chinese Leaf-warbler	2	-4.55898	4.8	Rural	1781	Insectivore	Migrant
Lu Zhang	Prinia atrogularis	Hill Prinia	2	3.79766	9.37	Rural	1781	Insectivore	Resident
Lu Zhang	Tarsiger cyanurus	Orange-flanked Bushrobin	3	0.356063	13.19	Rural	1781	Insectivore	Migrant
Lu Zhang	Zosterops palpebrosus	Orienta lWhite-eye	11	-0.18417	9.65	Rural	1781	Omnivore	Resident
Mango Fields	Acrocephalus aedon	Thick-billed Warbler	5	-2.79801	23	Urban	82	Insectivore	Migrant
Mango Fields	Copsychus saularis	Oriental Magpie-robin	4	-0.962186	40.7	Urban	82	Insectivore	Resident
Mango Fields	Ficedula parva	Red-throated Flycatcher	4	0.848452	11.5	Urban	82	Insectivore	Migrant
Mango Fields	Ficedula zanthopygia	Yellow-rumped Flycatcher	3	-3.00635	11.1	Urban	82	Insectivore	Migrant
Mango Fields	Lanius cristatus	Brown Shrike	11	-1.45851	25.3	Urban	82	Insectivore	Migrant
Mango Fields	Lanius schach	Long-tailed Shrike	3	-0.251271	52.5	Urban	82	Insectivore	Resident
Mango Fields	Lonchura punctulata	Scaly-breasted Munia	7	0.978306	12.4	Urban	82	Herbivore	Resident
Mango Fields	Motacilla alba	White Wagtail	3	6.12251	20	Urban	82	Insectivore	Resident
Mango Fields	Muscicapa sibirica	Dark-sided Flycatcher	2	-4.8253	9.4	Urban	82	Insectivore	Migrant
Mango Fields	Orthotomus sutorius	Common Tailorbird	3	12.9233	7.8	Urban	82	Insectivore	Resident
Mango Fields	Passer montanus	Eurasian Tree Sparrow	48	0.233254	19.7	Urban	82	Herbivore	Resident
Mango Fields	Phylloscopus borealis	Arctic Warbler	5	-1.22033	9.5	Urban	82	Insectivore	Migrant
Mango Fields	Phylloscopus coronatus	Eastern Crowned Warbler	2	-5.61493	7.6	Urban	82	Insectivore	Migrant
Mango Fields	Phylloscopus fuscatus	Dusky Warbler	2	6.12855	8.8	Urban	82	Insectivore	Migrant
Mango Fields	Phylloscopus inornatus	Inornate Warbler	4	5.07989	5.8	Urban	82	Insectivore	Migrant
Mango Fields	Pycnonotus jocosus	Red-whiskered Bulbul	16	0.318818	33	Urban	82	Omnivore	Resident
Mango Fields	Turdus merula	Eurasian Blackbird	10	-2.19361	96.4	Urban	82	Omnivore	Resident
Mango Fields	Zosterops japonicus	Japanese White-eye	7	-0.785551	7.4	Urban	82	Herbivore	Resident
Medicinal Botanical Garden	Acrocephalus aedon	Thick-billed Warbler	3	1.77544	24.3	Urban	112	Insectivore	Migrant
Medicinal Botanical Garden	Garrulax canorus	Chinese Hwamei	3	-0.895215	57	Urban	112	Insectivore	Resident
Medicinal Botanical Garden	Lonchura punctulata	Scaly-breasted Munia	3	8.74103	13.4	Urban	112	Herbivore	Resident
Medicinal Botanical Garden	Luscinia calliope	Siberian Rubythroat	4	-0.558522	20	Urban	112	Insectivore	Migrant
Medicinal Botanical Garden	Orthotomus sutorius	Common Tailorbird	2	11.2188	7.5	Urban	112	Insectivore	Resident
Medicinal Botanical Garden	Parus major	Great Tit	6	-1.52365	14.3	Urban	112	Omnivore	Resident
Medicinal Botanical Garden	Phylloscopus fuscatus	Dusky Warbler	2	2.40203	9.4	Urban	112	Insectivore	Migrant
Medicinal Botanical Garden	Prinia flaviventris	Yellow-bellied Prinia	3	-1.3718	7.3	Urban	112	Insectivore	Resident
Medicinal Botanical Garden	Pycnonotus jocosus	Red-whiskered Bulbul	10	-0.879251	26.8	Urban	112	Omnivore	Resident
Medicinal Botanical Garden	Stachyridopsis ruficeps	Rufous-capped Babbler	5	-2.34433	10.7	Urban	112	Insectivore	Resident
Medicinal Botanical Garden	Timalia pileata	Chestnut-capped Babbler	10	1.11505	21.9	Urban	112	Insectivore	Resident
Medicinal Botanical Garden	Zosterops erythropleurus	Chestnut-flanked White-eye	3	-6.01398	9.9	Urban	112	Omnivore	Migrant
Medicinal Botanical Garden	Zosterops japonicus	Japanese White-eye	54	0.00997272	8.7	Urban	112	Herbivore	Resident
